# Supplementary material for: A Revised Taxonomy of the Bassia scoparia Complex (Camphorosmoideae, Amaranthaceae s.l.) with an Updated Distribution of B. indica in the Mediterranean Region
Source: Plants (Basel). 2025 Jan 28;14(3):398. doi: 10.3390/plants14030398 (PMC11821195; doi:10.3390/plants14030398)
Supplement: Supplementary file 1 [file plants-14-00398-s001.zip]

Archive with 2 entries (2 files):
- Figure_S1.pdf
- TableS1.xlsx
