# Supplementary material for: A Revised Taxonomy of the Bassia scoparia Complex (Camphorosmoideae, Amaranthaceae s.l.) with an Updated Distribution of B. indica in the Mediterranean Region
Source: Plants (Basel). 2025 Jan 28;14(3):398. doi: 10.3390/plants14030398 (PMC11821195; doi:10.3390/plants14030398)
Supplement: Supplementary file 1 [file plants-14-00398-s001.zip › TableS1.xlsx]

## Sheet: Sheet1
Table S1.GenBank accession numbers of the DNA sequences (with vouchers of the newly conducted sequences).
Taxon	Origin of the samples	voucher information of the samples	ITS	rpL16	atpb-rbcL	taxa and their numbers in the trees
Bassia angustifolia	new sequence	Russia, Zabaikalsky Krai, [Borzya distr.] 10 km N of Solovyovka vill., 27.07.2008, V. Chepinoga & al. 24891, NSK	ON176692	×	OP819620	Bassia_angustifolia_392
Bassia angustifolia	new sequence	Tyva Rep., Tere-Khol Lake, 26.07.1972, S. Timokhna & S. Danilyuk 2590, NSK	ON176694	×	OP819622	Bassia_angustifolia_394
Bassia angustifolia	voucher from NCBI	Mongolia, Dornod Aimaq, 50-60 km E of Choybalsan, [without date] W. Hilbig 9/02,, KAS	HM630024	KF785854	KF785905	Bassia angustifolia_1
Bassia arabica	voucher from NCBI	Syria, 30 km NE Damascus, at road to Palmira, [withoiut date] H. Freitag 30147, KAS	KF785952	KF785855	KF785906	Bassia_arabica_1
Bassia arabica	voucher from NCBI	Israel, Arod, 01.12. 2000, A. Danin 12.2000, KAS	KF785948	KF785856	KF785907	Bassia_arabica_2
Bassia eriantha	voucher from NCBI	Iran, Semnan prov., Touran, 15.05.1978, H. Freitag 15418, KAS	KF785851	KF785857	KF785976	Bassia_eriantha_1
Bassia eriantha	voucher from NCBI	Kazakhstan, Mengyshlak Peninsula, Aktan, 10.05.1995, M. Schnittler 6105, KAS	KF785953	KF785903	KF785851	Bassia_eriantha_2
Bassia eriophora	voucher from NCBI	Iran, [without exact location] 30.03.2011, H. Akhani & al., herb. Akhani 22067	KC149993	KF785902	HM629975	Bassia eriophora
Bassia hyssopifolia	voucher from NCBI	Spain, Granada, near Baza, 13.12.2006, G. Kadereit & J.W. Kadereit 12, MJG 041208	KF785909	KF785859	KF785846	Bassia_hyssopifolia_1
Bassia hyssopifolia	voucher from NCBI	Kyrgyzstan, Jalalabad Region, 27.07.2009, P. Uotila 47446, KAS	KF785954	KF785904	KF785910	Bassia_hyssopifolia_2
Bassia indica	voucher from NCBI	Tunisia, near Medoun, November 2007, Kaligaric s.n, MJG	KF785951	KF785860	KF785911	Bassia indica_1
Bassia indica	voucher from NCBI	Jordan, Azraq oasis, 12 October 2001, H. Freitag 30129, KAS	KF785957	KF785861	KF785912	Bassia_indica_2
Bassia indica	new sequence	Spain, province of Castellón: Villa-real, 13.09.2023, F. Verloove, BR0000027058565V	PQ066373	PQ075953	PQ075952	Bassia indica_3
Bassia iranica	voucher from NCBI	Kazakhstan, Kzyl-Orda dist., near Zhana Darya, [without date] H. Freitag 26472b, KAS	HM630027	×	HM629997	Bassia_iranica
Bassia laniflora	voucher from NCBI	Germany, Rhineland Palatinate, Mainz, 2012, Omlor s.n., MJG	KF785942	KF785864	KF785914	Bassia_laniflora_1
Bassia laniflora	voucher from NCBI	Serbia, Vojvodina, Deliblatska pescara, 11.09.2009, Frajman & Schonswetter 12690, WU	KF785941	KF785863	KF785815	Bassia_laniflora_2
Bassia lasiantha	voucher from NCBI	Kazakhstan, W Kazakhstan, near Kyzyl-Orda, 03.06.1987, Rusanovitsch & Kramarenko s.n., TASH	KF785958	KF785865	KF785915	Bassia lasiantha
Bassia littorea	voucher from NCBI	South Korea, Jeollanam prov., near Hyungyoung, 09.10.2008, H. Freitag 35131, KAS	KF785943	KF785866	KF785916	Bassia littorea
Bassia muricata	voucher from NCBI	Kuwait, SulaibikhatJahra road, [without date] M. AlDosari 1664, KAS	AY489198	KF785867	KF785917	Bassia_muricata
Bassia odontoptera	voucher from NCBI	Kazakhstan, Kzyl-Orda dist., near Zhana Darya, [without date] H. Freitag 26.472a, KAS	HM630028	KF785869	HM630001	Bassia_odontoptera
Bassia pilosa	voucher from NCBI	Turkey, B4, Aksaray Prov., SE side of Tuz Golu, 09.09.1997, H. Freitag 28835, KAS	KF785960	KF785871	KF785919	Bassia_pilosa_1
Bassia pilosa	voucher from NCBI	Kazakhstan, Kzyl-Orda Dist., Syrdayra valley, 22.09.1992, H. Freitag 26456, KAS	KF785959	KF785870	KF785918	Bassia_pilosa_2
Bassia prostrata	voucher from NCBI	Georgia, Kartli prov., Kura valley, 14.07.1987, Chonswetter & Tribsch 10, WU	×	KF785874	KF785922	Bassia_prostrata_4
Bassia prostrata	voucher from NCBI	Mongolia, Gobi Altai, 07.02.1996, Miehe 096-038-05, KAS	×	KF785873	KF785921	Bassia_prostrata_5
Bassia prostrata	voucher from NCBI	Italy, Aosta vall., Chambave, 01.08.1990, H. Freitag 20322, KAS	KF785963	×	KF785926	Bassia_prostrata_1
Bassia prostrata	voucher from NCBI	Russia, Chita Prov., Daurya Biosphere Reserve, 11.09.2003, H. Freitag 33132, KAS	KF785962	×	KF785924	Bassia_prostrata_2
Bassia prostrata	voucher from NCBI	Russia, Altai Rep., Near Kosh Agach, 11.07.2006, B. Neuffer & al. 17768, KAS	KF785961	×	KF785923	Bassia_prostrata_3
Bassia salsoloides	voucher from NCBI	South Africa, Cape prov., Beaufort West distr., 21.11.1986, Sheoring 1356, PRE	×	KF785877	KF785929	Bassia_salsoloides_2
Bassia salsoloides	voucher from NCBI	South Africa: Western Cape Prov., Laingsburg, 14.01.2005, L. Mucina 14010.1, MJG	KF785964	×	KF785928	Bassia_salsoloides
Bassia scoparia	new sequence	Tver' Region, Andreapol' town, 10.07.2010, M. Khomutovsky s.n., MHA0117047	ON006519	×	OP819602	Bassia_scoparia_275
Bassia scoparia var. trichophila ("trichophylla")	new sequence	Ukraine, Vinnitsa prov., Nemirovka distr., Chervonoe vill., 15.08.2010, V. Bochkin s.n., MHA0117046	ON006520	PQ057185	OP819603	Bassia_scoparia_var_trichophylla_276
Bassia scoparia	new sequence	Russia, Belgorod prov., Veideleevka distr., Veideleevka vill., 29.08.2007, A. Mamontov s.n., MHA0117045	ON006521	PQ057186	OP819604	Bassia_scoparia_277
Bassia scoparia	new sequence	Russia, Bryansk prov., nr Starodub town, 25.06.1976, Yu. Alexeev & V. Makarov s.n., MHA0117072	ON006524	PQ057190	OP819606	Bassia_scoparia_281
Bassia scoparia	new sequence	Russia, Bryansk prov., Komarichi vill., 06.09.1975, Yu. Alexeev & V. Makarov s.n., MHA0117071	ON006525	PQ061796	OP819607	Bassia_scoparia_282
Bassia scoparia	new sequence	Russia, Smolensk Region, Demidov distr., Demidov vill., 05.10.2008, V. Bochkin & al., MHA0117058	ON006526	PQ057191	OP819608	Bassia_scoparia_283
Bassia scoparia	new sequence	Russia, Volgograd prov, Olkhovka distr., nr Solodcha vill., 30.08.1985, N. Belyanina s.n., MHA0117076	ON0032861	PQ057192	OP819610	Bassia_scoparia_286
Bassia scoparia	new sequence	Russia, Primorsky Krai, Nakhodka town, 20.09.1990, T. Nechaeva s.n., MHA0303514	ON006530	×	OP819613	Bassia_scoparia_290
Bassia scoparia	new sequence	Russia, Primorsky Krai, Bikin town, 12.08.1980, Schlotgauer 360, MHA0303518	ON006531	PQ057195	OP819614	Bassia_scoparia_291
Bassia scoparia	new sequence	Russia, Primorsky Krai, nr Vladivostok city, 27.09.1987, S. Kharkevich exs. 238, MHA0303527	ON006532	×	OP819616	Bassia_scoparia_293
Bassia scoparia	new sequence	Russia, Primorsky Krai, Oktyabrsky distr., nr Konstantinovka vill., T. Konovalova & al. s.n., MHA0303526	ON006533	PQ057196	OP819617	Bassia_scoparia_294
Bassia scoparia	new sequence	Primorsky Krai, Vladivostok city, 10.09.1985, M. Ignatov s.n., MHA0303525	ON006534	PQ057197	OP819618	Bassia_scoparia_295
Bassia scoparia	new sequence	Russia, Primorsky Krai, Vladivostok city, 13.09.1985, M. Ignatov s.n. MHA0303524	ON006535	PQ057198	OP819619	Bassia_scoparia_296
Bassia scoparia	voucher from NCBI	Russia, Saratov prov., near Pugachev, 28.09.1996, H. Freitag 28321, KAS	×	KF785878	KF785930	Bassia_scoparia_1
Bassia scoparia	voucher from NCBI	USA, New Mexico, Dona Ana, 17.08.2001, T. Borsch & al. 3429, KAS	×	KF785882	KF785932	Bassia_scoparia_26
Bassia scoparia	voucher from NCBI	Austria, Vienna, 08.10.1987, J. Walter s.n., WU	KF785944	KF785880	KF785931	Bassia_scoparia_2
Bassia scoparia	voucher from NCBI	Spain, Lleida Prov., Tarrega el Lleida, 11.09.1998, M. Nydegger 36482, KAS	KF785968	×	KF785933	Bassia_scoparia_4
Bassia scoparia	voucher from NCBI	Mongolia, Dornod Aimak, WNW of Sangiju-dalai nuur, [without date] W. Hillbig 75/02, KAS	HM630025	×	HM629995	Bassia_scoparia_5
Bassia scoparia	voucher from NCBI	USA, Colorado, Fort Collins,c 21.08.2003, L. Zhang s.n. [no herbarium)	HM630031	HM629993	×	Bassia_scoparia_6
Bassia scoparia	voucher from NCBI	no source information	MF063432	MF073830	×	Bassia_scoparia_7
Bassia scoparia	voucher from NCBI	no source information	MF063433	MF073831	×	Bassia_scoparia_8
Bassia scoparia	voucher from NCBI	no source information	MF063434	MF073832	×	Bassia_scoparia_9
Bassia scoparia	voucher from NCBI	no source information	MF063435	MF073833	×	Bassia_scoparia_10
Bassia scoparia	voucher from NCBI	no source information	MF063436	MF073834	×	Bassia_scoparia_11
Bassia scoparia	voucher from NCBI	no source information	MF063437	MF073835	×	Bassia_scoparia_12
Bassia scoparia	voucher from NCBI	no source information	MF063438	MF073836	×	Bassia_scoparia_13
Bassia scoparia	voucher from NCBI	no source information	MF063439	MF073837	×	Bassia_scoparia_14
Bassia scoparia	voucher from NCBI	no source information	MF063440	MF073838	×	Bassia_scoparia_15
Bassia scoparia	voucher from NCBI	no source information	MF063441	MF073839	×	Bassia_scoparia_16
Bassia scoparia	voucher from NCBI	no source information	MF063442	MF073840	×	Bassia_scoparia_17
Bassia scoparia	voucher from NCBI	no source information	MF063443	MF073841	×	Bassia_scoparia_18
Bassia scoparia	voucher from NCBI	no source information	MF063444	MF073842	×	Bassia_scoparia_19
Bassia scoparia	voucher from NCBI	no source information	MF063445	MF073843	×	Bassia_scoparia_20
Bassia scoparia	voucher from NCBI	no source information	MF063446	MF073844	×	Bassia_scoparia_21
Bassia scoparia	voucher from NCBI	no source information	MF063447	MF073845	×	Bassia_scoparia_22
Bassia scoparia	voucher from NCBI	no source information	MF063449	MF073846	×	Bassia_scoparia_23
Bassia scoparia	voucher from NCBI	no source information	MF063450	MF073847	×	Bassia_scoparia_24
Bassia scoparia	voucher from NCBI	no source information	MF063451	MF073848	×	Bassia_scoparia_25
Bassia scoparia	new sequence	Russia, Khabarovsk city, 29.07.1983, V. Nebaykin s.n., MHA0303521	ON0032862	×	OP819615	Bassia_scoparia_292
Bassia sieversiana	new sequence	Russia, Belgorod prov., Gubkin town, 22.08.2013, N. Reshetnikova & al. s.n., MHA0117043	ON006522	PQ057187	×	Bassia_sieversiana_278
Bassia sieversiana	new sequence	Russia, Kaluga prov., Borovsk distr., Balabanovo railway station, 12.08.2012, A. Krylov, MHA0117050	ON006523	PQ057189	OP819605	Bassia_sieversiana_280
Bassia sieversiana	voucher from NCBI	Russia, near Pugachev, Saratov prov., [without date] H. Freitag 28321, KAS	AY489212	×	×	Bassia sieversiana
Bassia sieversiana	new sequence	Russia, Kalmyk Rep., Yashkul' distr., Atsan-Khuduk, 28.06.2007, A. Kuvaev 10, MHA0117088	ON006528	PQ057193	OP819611	Bassia_sieversiana_287
Bassia sieversiana	new sequence	Russia, Kalmyk Rep., Yashkul' distr., Atsan-Khuduk, 22.09.2007, A. Kuvaev & N. Stepanova 26, MHA0117086	ON006529	PQ057194	OP819612	Bassia_sieversiana_289
Bassia sieversiana	new sequence	Russia, Volgograd prov., Frolovo distr., Frolovo town, 19.09.1974, E. Gogina & A. Matsenko s.n., MHA0117082	ON006527	×	OP819609	Bassia_sieversiana_284
Kochia albovillosa	new sequence	Russia, Tyva Rep., Dzun-Khemchiksky distr., nr Chadan town, 08.08.1975, A. Kumnova & N. Peshkova s.n., MHA0371653	ON006515	PP953317	OP819598	Kochia_albovillosa_271
Kochia albovillosa	new sequence	Russia, Tyva Rep., Tes-Khemsky distr., nr Khol'-Yezhy vill., 07.06.1972, V. Khanminchun 100422, MHA0371656	ON006516	PQ061795	OP819599	Kochia_albovillosa_272
Kochia albovillosa	new sequence	Russia, Tyva Rep., nr Teeli vill., 16.07.1978, S. Timokhina & S. Kochergin 363, MHA0371657	ON006517	PQ057184	OP819600	Kochia_albovillosa_273
Kochia albovillosa	new sequence	Russia, Tyva Rep., Tes-Khemsky distr., nr Khol'-Yezhy vill., 21.06.1972, V. Khanminchun & E. Idt 100424	ON006518	×	OP819601	Kochia_albovillosa_274
Kochia albovillosa	new sequence	Mongolia, 26.08.1979, I. Gubanov 8106, MW0176424	ON176693	PQ057199	OP819621	Kochia_albovillosa_393
Bassia stellaris	voucher from NCBI	Mongolia, Dzhung, Gobi, 16.08.2003, H.V. Wehrden 223, KAS	KF785947	KF785885	KF785935	Bassia_stellaris_1
Bassia stellaris	voucher from NCBI	India, Ladakh, Indus vall., near Leh, 22.09.2001, L. Klimesh 1995, KAS	KF785946	KF785884	KF785934	Bassia_stellaris_2
Bassia tianschanica	voucher from NCBI	Kazakhstan, Chimkent distr., Karatau Mts. 24.09.1992, H. Freitag 26419, KAS	HW630033	KF785887	HM630006	Bassia tianschanica
Bassia tomentosa	voucher from NCBI	Spain, Lanzarote, Canary Islands, [without date] H. Freitag 27256, KAS	AY489204	KF785888	HM629988	Bassia tomentosa
Bassia villosissima	voucher from NCBI	Kazakhstan, Kurchum distr., Bukumbai Mts., [without date] M. Lomonosova 130, KAS	HM630034	KF785890	HM630007	Bassia villosissima
Outgroup
Sedobassia sedoides	voucher from NCBI	Hungary, Besenyotelek, Csuportos-legelo, 2012, G. Somogyi s.n., MJG	KF785949	KF785900	KF785940	Sedobassia sedoides
Camphorosma annua	voucher from NCBI	Austria, Burgenland, Seewinkel, 14.10.1995, J. Walter 82673, WU	KF785971	KF785891	KF785936	Camphorosma annua
Camphorosma lessingii	voucher from NCBI	Syria, 60 km NE Damascus, [without date] H. Freitag 31152, KAS	HM630020	KF785893	HM629984	Camphorosma lessingii
Camphorosma songorica	voucher from NCBI	Kazakhstan, near Shalkar lake SW of Uralsk, [without date] H. Freitag 28034, KAS	AY489201	×	HM629985	Camphorosma songorica
Camphorosma monspeliaca	voucher from NCBI	Croatia, Istria, N Pula, W Stinjan, 02.06.2006, H.P. Meister, U. & W. Starmuhler s.n., WU	KF785972	KF785895	KF785938	Camphorosma monspeliaca
